# Supplementary material for: In vitro antibacterial activity of dinuclear thiolato-bridged ruthenium(II)-arene compounds
Source: Microbiol Spectr. 2023 Oct 10;11(6):e00954-23. doi: 10.1128/spectrum.00954-23 (PMC10714934; doi:10.1128/spectrum.00954-23)
Supplement: Table S3 — Nature and resistance profiles of the three E. coli strains used in the study. [file spectrum.00954-23-s0002.xlsx]

## Sheet: Tabelle1
Table S3 Nature and resistance profiles of the three E. coli strains used in the study
Animal Isolates Sample ID	Animal Bacteria Isolate	Susceptibility test	ST (Achtman)	ST (Pasteur)	CC	CTX-M Gene	Other CTX-M Gene	Other ESBL gene	ESBL Resistant Gene	Best_Identities	Percentage Length of Reference Sequence	ESBL_1	ESBL_2	Colistin Resistant Gene	Best_Identities	Percentage Length of Reference Sequence	COL_1	COL_2	COL_3	ESBL	ESLB_final	Coliistin R	Carbapenem R	amc	MIC (ug/ml)			Inhibition zone (mm)
																									Ceftriaxone	Colistin	Meropenem	CRO	CAZ	FEP	FOX	ETP	CT
P54.1T	E.coli	negative	1286	466	unknown				TEM-1					MCR-1.1	100	100	MCR-1.1			no???		yes	no		≤0.5	8	0.016	32	27	34	24	32	12	Pig
P54.2R	E.coli	Positive	10	2	ST10 Cplx				CTX-M-55,TEM-1	100	100	CTX-M-55		-						yes		no	no		8	0.5	0.016	17	24	25	22	32	14	Pig
P53.1R	E.coli	Positive	7125	unknown	unknown				CTX-M-55,TEM-1	100	100	CTX-M-55		-						yes		no	no		64	0.5	0.031	21	26	26	26	33	15
